# Supplementary material for: Imaging of cancer of unknown primary: a systematic literature review of the past, present, and future
Source: Br J Radiol. 2025 Mar 21;98(1172):1209–26. doi: 10.1093/bjr/tqaf039 (PMC12341689; doi:10.1093/bjr/tqaf039)
Supplement: tqaf039_Supplementary_Data [file tqaf039_supplementary_data.zip]

Archive with 5 entries (4 files):
- tqaf039_Supplementary_Data/
- tqaf039_Supplementary_Data/CUP_Revision_Supplementary_CLEAN.docx
- tqaf039_Supplementary_Data/CUP_Revision_Supplementary_TRACK_CHANGES.docx
- tqaf039_Supplementary_Data/PRISMA - abstracts checklist.docx
- tqaf039_Supplementary_Data/PRISMA_checklist.docx
